# Supplementary material for: Functional connectivity of the medial prefrontal cortex related to mindreading abilities
Source: Cereb Cortex Commun. 2022 Jul 31;3(3):tgac032. doi: 10.1093/texcom/tgac032 (PMC9454031; doi:10.1093/texcom/tgac032)
Supplement: table_supp_tgac032 [file table_supp_tgac032.xlsx]

## Sheet: Table 1
Seed	Mindreading scores	Targets	Lateralization	Beta	T(53)	p value (unc)
dmPFC	Cognitive mindreading	Putamen	R	0.02	2.61	0.011852
		Parietal Operculum	L	0.03	2.61	0.011875
		Putamen	L	0.02	2.30	0.025333
		Frontal Orbital Cortex	R	0.03	2.21	0.031695
		Inferior Frontal Gyrus, pars triangularis	R	0.03	2.15	0.036496
		Middle Frontal Gyrus	L	-0.03	-2.09	0.041025
		Pallidum	R	0.01	2.01	0.049956
	Affective mindreading	Amygdala	R	0.02	2.30	0.025271
		Brain-Stem	-	-0.02	-2.14	0.036564
		Inferior Frontal Gyrus, pars opercularis	L	-0.04	-2.09	0.041012
		Supplementary Motor Area	L	-0.02	-2.08	0.042377
		Frontal Orbital Cortex	R	0.03	2.01	0.049543
vmPFC	Cognitive mindreading	Parietal Operculum	L	0.04	3.45	0.001098
		anterior Inferior Temporal Gyrus	R	-0.02	-2.76	0.007962
		Subcallosal Cortex	-	-0.04	-2.57	0.013003
		Central Opercular Cortex	R	0.02	2.39	0.020618
		Inferior Frontal Gyrus, pars triangularis	R	0.03	2.30	0.025592
		Heschl's Gyrus	R	0.02	2.29	0.025929
		Thalamus	R	0.02	2.29	0.026133
		Insular Cortex	L	0.03	2.26	0.028283
		Thalamus	L	0.03	2.25	0.028621
		Central Opercular Cortex	L	0.03	2.25	0.028772
		Heschl's Gyrus	L	0.02	2.23	0.030113
		anterior Inferior Temporal Gyrus	L	-0.02	-2.06	0.044720
		Brain-Stem	-	0.02	2.03	0.047327
		Planum Polare	R	0.02	2.01	0.049713
	Affective mindreading	Inferior Frontal Gyrus, pars opercularis	L	-0.04	-2.79	0.007293
		Supplementary Motor Area	L	-0.02	-2.24	0.029478
		Nucleus Accumbens	R	-0.02	-2.07	0.043434
		Superior Temporal Gyrus	R	0.03	2.02	0.048881
Supplementary Table 1.
Statistical results of correlation analyses between mindreading scores and the functional connectivity of the dmPFC and vmPFC with other brain regions. Statistical significance was thresholded at p < .05 uncorrected, and age was included as a covariate of no interest.

## Sheet: Table 2
Seed	Targets	Lateralization	Beta	T(55)	p value (unc)	p value (FDR)
dmPFC	Supplementary Motor Area	L	-0.17	-7.91	0.000000	0.000000
	Frontal Orbital Cortex	R	0.18	6.90	0.000000	0.000000
	Parietal Operculum	L	-0.14	-6.30	0.000000	0.000000
	Inferior Frontal Gyrus, pars triangularis	R	0.16	5.37	0.000002	0.000004
	Brain-Stem	-	-0.08	-4.82	0.000012	0.000022
	Pallidum	R	-0.05	-3.30	0.001718	0.002628
	Middle Frontal Gyrus	L	0.07	2.36	0.021734	0.029742
vmPFC	Subcallosal Cortex	-	0.50	16.59	0.000000	0.000000
	Supplementary Motor Area	L	-0.19	-9.17	0.000000	0.000000
	Nucleus Accumbens	R	0.17	7.78	0.000000	0.000000
	Central Opercular Cortex	L	-0.13	-5.90	0.000000	0.000001
	Central Opercular Cortex	R	-0.12	-5.82	0.000000	0.000001
	Parietal Operculum	L	-0.12	-5.25	0.000003	0.000006
	Inferior Frontal Gyrus, pars opercularis	L	-0.12	-4.76	0.000014	0.000031
	Insular Cortex	L	-0.12	-4.23	0.000090	0.000177
	Brain-Stem	-	-0.06	-3.54	0.000822	0.001473
	anterior Inferior Temporal Gyrus	R	0.06	3.52	0.000885	0.001558
	Planum Polare	R	-0.07	-3.23	0.002062	0.003300
	anterior Inferior Temporal Gyrus	L	0.05	2.85	0.006215	0.009368
Supplementary Table 2.
Statistical results for the functional connectivity of the dmPFC and vmPFC with brain regions highlighted in Supplementary Table 1. Statistical significance was thresholded at p < .05 FDR corrected
